# Supplementary material for: Characterization of pulmonary intimal sarcoma cells isolated from a surgical specimen: In vitro and in vivo study
Source: PLoS One. 2019 Mar 29;14(3):e0214654. doi: 10.1371/journal.pone.0214654 (PMC6440640; doi:10.1371/journal.pone.0214654)
Supplement: S1 Table — (XLSX) [file pone.0214654.s002.xlsx]

## Sheet: CHR-1705=AH526_mFISH解析シート
			S1 Table. Details of chromocomal analysis by multicolor fluorescence in situ hybridization
			No.	Chromosome number	Abnormalities of chromosome																					Other abnormalities
					a (14+4)	b (22+5)	c (21+6)	d (3+19+8)	e (15+X+9)	f (11+19)	g (11+22)	h (der(12))	I (20+13_①)	j (18+12+22+14)	k (12+15_①)	l (12+15_②)	m (19+X+19)	n (19+9)	o (?+2)	p (3+9+?+3)	q (?+10)	r (14+?+13)	s (21+?+18)	t (22+?)	u (X+11+?+19)
			1	56	1	1	1	1	2	1	1	1	1	1	1	1	1	1	der（o） ?+2+?	1	0	1	1	1	0	4+?+3, 4+?, 18+8, X+11+10, 13+?, 21+12+4, 20+?+X+19
			2	56	1	1	1	1	2	1	1	1	1	1	1	1	1	1	1	der（p） 22+?+3+9+?+3	1	1	1	1	1	del(2), 20+3, del(7), 12+21, 13+4, 20+?+18, 20+?, ?+20, 20+X
			3	56	1	1	1	1	2	1	1	1	1	1	1	1	1	1	1	1	0	1	1	1	0	2+5, del(3), 4+?+3, 4+21, 4+?, 18+8, X+?+10, 13+?, 20+9+X+19
			4	56	1	1	1	1	2	1	1	1	1	1	1	1	1	1	1	1	0	0	1	1	1	?+1, 4+?, 8+?+10, 18+8, 12+?+17, 13+?, ?+14, 16+8, 14+18, 5+21, X+?+3
			5	56	1	1	1	1	2	1	1	1	1	1	1	1	1	1	1	1	1	1	1	1	1	del(2), del(4), 7+21, 13+?, 12+18, 20+X, ?+X
			6	56	1	1	1	1	2	0	2	1	1	1	der（k） 19+12+15	1	1	1	1	1	der（q） ?+10	1	1	0	1	2+4, 7+21, del(12), 13+?, del(16), 18+12, 20+X, del(X)
			7	56	1	1	1	1	2	1	1	1	1	1	1	1	1	1	1	1	0	1	1	1	1	4+?+4, 4+?, 18+8, 20+10, 13+?, 21+12+4
			8	55	1	1	1	1	2	1	1	1	1	1	1	1	1	1	1	1	1	1	1	1	1	del(2), 4+?, del(7), 11+21, 12+18, 20+13 ②, 20+X
			9	55	1	1	1	1	2	1	1	1	1	1	1	1	0	1	1	1	1	1	1	1	1	2+13, 4+3, del(7), 12+?, 19+18, 2+19, 20+?+19, 21+3, 20+X
			10	55	der（a） 14+4+15	1	1	1	1	1	1	1	1	1	1	1	1	1	1	1	1	1	1	1	1	2+X, 20+4, 8+16, 5+9, 13+12, 16+8, i(18), 19+?, 21+12+4,
			11	55	1	1	1	0	2	1	1	1	1	1	1	1	1	1	der（o） 1+?+2	1	1	1	1	0	1	2+4, ?+19+3, 20+7, 18+8, 22+8, 20+12, 13+?, 21+12+4, del(X)
			12	55	1	1	1	1	2	1	1	1	1	1	1	1	1	1	1	1	1	1	1	1	1	2+4, 5+7, ?+5+12, del(13), 20+21, 20+X
			13	53	1	1	1	1	1	1	1	1	1	1	0	1	1	1	1	1	1	1	1	1	1	2+12+20, 4+12, del(7), 15+12+9, 13+21, ?+18, 20+X
			14	53	der（a） 14+4+18	1	1	1	2	1	1	1	1	1	1	1	1	1	1	1	1	0	1	1	1	2+4, del(7), 20+12, 13+?, 21+18, 20+X
			15	53	1	1	1	1	2	0	1	1	1	1	1	1	0	1	1	1	1	1	1	1	1	19+?+2, 4+13, del(7), del(16), 5+19, 20+X+19, 20+X
			16	51	1	1	0	1	2	1	1	1	0	1	1	1	1	1	1	1	1	0	1	1	1	20+1, 4+?+3, 4+?, 18+8, 12+?+17, 16+13, 14+?+19, 14+?+18, ?+5+21
			17	54	1	1	1	1	2	1	1	1	1	1	1	1	1	1	1	1	1	1	1	1	1	4+?, 6+18+?, del(7), 20+2, 13+21, 20+X, del(X)
			18	57	1	1	1	1	2	1	1	1	1	1	1	1	1	1	1	1	1	1	1	1	0	16+1, 4+3, 3+?+4+3, 4+?, 5+3+?+21, 18+8, del(8), 12+?+17, 13+?, 8+17, 14+?+18, X+11+X
			19	58	1	1	1	1	2	1	1	1	1	1	1	1	1	1	1	1	0	1	1	1	1	4+?+3, 4+?, 18+8, 12+?+17, 13+?, 16+10, 20+?+1, 21+12+4
			20	59	1	1	1	1	2	1	1	1	1	1	1	1	1	1	1	1	0	1	1	1	2	4+?+3, 4+?, 18+8, 12+?+17, 10+13, 13+?, 20+?+20, 21+12+4, 18+X
			○+□: abnormal chromosome contained regions originated from chromosome ○ and □, abnormal chromosome, del: delition of chromosome, der: derivatibe chromosome, i: isochromosime, ?: chromosome region with unidentified origin.
			Circled number showed the defferent abnormalities of chromosome with similar components.
